# Supplementary material for: Interactions between gut microbes and host promote degradation of various fiber components in Meishan pigs
Source: mSystems. 2025 Jan 28;10(2):e01500-24. doi: 10.1128/msystems.01500-24 (PMC11834408; doi:10.1128/msystems.01500-24)
Supplement: Table S1 — Composition and nutrient levels of experimental diets. [file msystems.01500-24-s0003.xlsx]

## Sheet: Table S1
Ingredient, %	CON	WB-7	WB-10.5	WB-14
Dry matter	88.85	88.78	89.12	88.74
Corn	71.21	65.34	62.43	60.04
Soybean meal	16.65	15.08	14.39	13.66
Wheat bran	8.21	15.21	18.71	22.05
Wheat middlings	1	1	1	1
Premix1	1	1	1	0.56
Limestone	0.8	0.8	0.8	0.8
Lysine	0.61	0.62	0.63	0.63
CaHPO4	0.5	0.5	0.5	0.5
Methionine	0.02	0.04	0.04	0
Soybean oil	0	0.41	0.5	0.76
Total	100	100	100	100
Nutrient level2
CP	17.83	17.72	17.74	17.84
EE	3.93	3.92	4.02	4.02
Ca	0.49	0.49	0.49	0.49
TP	0.45	0.49	0.51	0.53
AP	0.22	0.22	0.23	0.23
Lysine	1.1	1.1	1.1	1.1
Methionine + cystine	0.55	0.55	0.55	0.52
ME, MJ•kg-1	12.38	12.37	12.37	12.37
CF	3.45	4.13	4.62	5.5
NDF	9.58	10.85	14.97	19.8
ADF	3.05	3.43	4.53	5.92
Hemicellulose	6.53	7.42	10.44	13.88
IDF	15.94	16.95	19.28	23.4
SDF	0.65	0.8	0.98	1.08
TDF	16.59	17.75	20.27	24.48
1 The premix provided the following per kg of diets: vitamin A 320 000 IU, vitamin D3 80 000 IU, vitamin E 1 200 mg, vitamin B1 80 mg, vitamin B2 130 mg, niacin 300 mg, pantothenic acid 640 mg, biotin 10 mg, Fe 5 600 mg, Cu 800 mg, Zn 1 600 mg, Mn 2 000 mg.
2 In the nutrition level, Calcium, Phosphorus, Lysine, Methionine + cystine and metabolic energy of pigs are calculated values, while other indicators are measured values.
