# Supplementary material for: Interactions between gut microbes and host promote degradation of various fiber components in Meishan pigs
Source: mSystems. 2025 Jan 28;10(2):e01500-24. doi: 10.1128/msystems.01500-24 (PMC11834408; doi:10.1128/msystems.01500-24)
Supplement: Table S2 — Primer sequences. [file msystems.01500-24-s0004.xlsx]

## Sheet: Sheet2
Gene Name	Primer sequence (5’→3’)	Amplicon Size (bp)
SLC2A4	For: ACAGATCGGCTCCGAAGATG	168
	R: CCCAGCCACGTCTCATTGTA
GPR174	For: ACTTTCCATGTTTGCTCTGCC	125
	R: CACTCAGTGGGTCCACAACT
GPR183	For: TGCACACATGAGGCTAACTG	198
	R: GTGTTCAGGGTCTCTCTCGG
GAPDH	For: GGGTCATCATCTCTGCACCT	180
	R: GGTCATAAGTCCCTCCACGA
