# Supplementary material for: Interactions between gut microbes and host promote degradation of various fiber components in Meishan pigs
Source: mSystems. 2025 Jan 28;10(2):e01500-24. doi: 10.1128/msystems.01500-24 (PMC11834408; doi:10.1128/msystems.01500-24)
Supplement: Table S3 — Comparison of 181 species (candidate biomarkers). [file msystems.01500-24-s0005.xlsx]

## Sheet: Sheet1
In Meishan pigs							In Large White pigs
Name	MS_CON-Mean(%)	SD	MS_10.5-Mean(%)	SD	P value		Name	LW_CON-Mean(%)	SD	LW_10-Mean(%)	SD	P value
Clostridium sp. SCN 57-10	0.1588	0.06001	0.2317	0.1919	1		Clostridium sp. SCN 57-10	0.004611	0.001698	0.001565	0.0005139	0.004938
uncultured bacterium Contigcl 1539	0.05246	0.03748	0.08047	0.09672	1		uncultured bacterium Contigcl 1539	1.00461	1.0017	1.00157	1.00051	0.00729
Bacteroidetes bacterium ADurb.Bin012	0.04026	0.01611	0.03774	0.009515	1		Bacteroidetes bacterium ADurb.Bin012	2.00461	2.0017	2.00156	2.00051	0.004938
uncultured bacterium fosmid pJB84D8	0.01703	0.01483	0.02294	0.02579	1		uncultured bacterium fosmid pJB84D8	3.00461	3.0017	3.00156	3.00051	0.00475
Alistipes sp. AM16-43	0.01879	0.005173	0.01931	0.005803	1		Alistipes sp. AM16-43	4.00461	4.0017	4.00157	4.00051	0.004938
Rufibacter ruber	0.01076	0.0111	0.005833	0.002952	1		Rufibacter ruber	5.00461	5.0017	5.00157	5.00051	0.00896
Dyadobacter psychrophilus	0.005054	0.001638	0.005943	0.005032	1		Dyadobacter psychrophilus	6.00461	6.0017	6.00157	6.00051	0.003722
uncultured bacterium Contig90	0.005195	0.00626	0.003201	0.001908	1		uncultured bacterium Contig90	7.00461	7.0017	7.00157	7.00051	0.00326
Methylophaga aminisulfidivorans	0.003458	0.00268	0.003096	0.002204	1		Methylophaga aminisulfidivorans	8.00461	8.0017	8.00156	8.00051	0.004938
Peptoniphilus pacaensis	0.001687	0.0009368	0.00284	0.00335	1		Peptoniphilus pacaensis	9.00461	9.0017	9.00156	9.00051	0.004938
Bacillus sp. CGMCC 1.16541	0.001523	0.000804	0.001976	0.001752	1		Bacillus sp. CGMCC 1.16541	10.0046	10.0017	10.0016	10.0005	0.00729
Anoxybacillus sp. BCO1	0.001012	0.0004223	0.001187	0.0009801	1		Anoxybacillus sp. BCO1	11.0046	11.0017	11.0016	11.0005	0.009528
Faecalibacterium sp. CAG:74 58 120	1.846	1.96	1.277	0.8628	0.8983		Faecalibacterium sp. CAG:74 58 120	12.0046	12.0017	12.0016	12.0005	0.002165
Absiella sp. AM54-8XD	0.01878	0.01453	0.02501	0.02702	0.8983		Absiella sp. AM54-8XD	13.0046	13.0017	13.0016	13.0005	0.004938
Eubacterium sp. AF34-35BH	0.02031	0.008978	0.02062	0.007667	0.8983		Eubacterium sp. AF34-35BH	14.0046	14.0017	14.0016	14.0005	0.00729
Spirochaeta cellobiosiphila	0.01112	0.009485	0.009975	0.005749	0.8983		Spirochaeta cellobiosiphila	15.0046	15.0017	15.0016	15.0005	0.00729
Coraliomargarita sp. CAG:312	0.008844	0.003292	0.009501	0.003294	0.8983		Coraliomargarita sp. CAG:312	16.0046	16.0017	16.0016	16.0005	0.002165
Spirochaetaceae bacterium 4572 59	0.007522	0.00392	0.007608	0.003821	0.8983		Spirochaetaceae bacterium 4572 59	17.0046	17.0017	17.0016	17.0005	0.00729
Geobacillus sp. MR	0.004684	0.002359	0.005358	0.003985	0.8983		Geobacillus sp. MR	18.0046	18.0017	18.0016	18.0005	0.005225
Mucilaginibacter sp. SG564	0.005143	0.008833	0.002096	0.0008568	0.8983		Mucilaginibacter sp. SG564	19.0046	19.0017	19.0016	19.0005	0.00326
Paenibacillus sp. URHA0014	0.003061	0.001833	0.003049	0.001092	0.8983		Paenibacillus sp. URHA0014	20.0046	20.0017	20.0016	20.0005	0.003295
Aequorivita sp. H23M31	0.001997	0.001547	0.002115	0.001611	0.8983		Aequorivita sp. H23M31	21.0046	21.0017	21.0016	21.0005	0.004891
Actinotalea fermentans	0.001763	0.0009415	0.002335	0.002261	0.8983		Actinotalea fermentans	22.0046	22.0017	22.0016	22.0005	0.002165
Bacillus sp. (in: Bacteria)	0.0008003	0.0004837	0.0007647	0.0005811	0.8983		Bacillus sp. (in: Bacteria)	23.0046	23.0017	23.0016	23.0005	0.001711
Pedobacter soli	0.0007406	0.0006965	0.0005667	0.0004408	0.8983		Pedobacter soli	24.0046	24.0017	24.0016	24.0005	0.001058
Bacteroides sp. CAG:1060 57 27	2.932	0.7071	3.153	0.9401	0.7983		Bacteroides sp. CAG:1060 57 27	25.0046	25.0017	25.0016	25.0005	0.004938
Alistipes sp. CAG:435	2.771	0.6068	2.976	0.8604	0.7983		Alistipes sp. CAG:435	26.0046	26.0017	26.0016	26.0005	0.004938
uncultured bacterium pUR16A2	0.1414	0.03628	0.1617	0.05028	0.7983		uncultured bacterium pUR16A2	27.0046	27.0017	27.0016	27.0005	0.00729
Culturomica sp.	0.01201	0.005718	0.01214	0.00407	0.7983		Culturomica sp.	28.0046	28.0017	28.0016	28.0005	0.00729
candidate division CPR3 bacterium	0.0114	0.007413	0.01205	0.01185	0.7983		candidate division CPR3 bacterium	29.0046	29.0017	29.0016	29.0005	0.002165
Paenibacillus sp. SYSU G01003	0.006926	0.002911	0.007594	0.003681	0.7983		Paenibacillus sp. SYSU G01003	30.0046	30.0017	30.0016	30.0005	0.004938
Chloroflexi bacterium ADurb.Bin344	0.00486	0.002557	0.004517	0.002084	0.7983		Chloroflexi bacterium ADurb.Bin344	31.0046	31.0017	31.0016	31.0005	0.00729
Hymenobacter psychrotolerans	0.003903	0.002459	0.005345	0.004746	0.7983		Hymenobacter psychrotolerans	32.0046	32.0017	32.0016	32.0005	0.009528
uncultured bacterium Contig17	0.004917	0.004877	0.004177	0.00181	0.7983		uncultured bacterium Contig17	33.0046	33.0017	33.0016	33.0005	0.003295
Rubritalea profundi	0.001504	0.001775	0.0009787	0.001073	0.7983		Rubritalea profundi	34.0046	34.0017	34.0016	34.0005	0.004477
Treponema sp.	14.26	3.105	11.52	6.103	0.7015		Treponema sp.	35.0046	35.0017	35.0016	35.0005	0.003295
Alistipes sp. CAG:514	2.22	0.5607	2.329	0.6935	0.7015		Alistipes sp. CAG:514	36.0046	36.0017	36.0016	36.0005	0.00729
Treponema denticola	0.7858	0.3878	0.672	0.4756	0.7015		Treponema denticola	37.0046	37.0017	37.0016	37.0005	0.004938
Oribacterium sinus	0.02086	0.007472	0.01846	0.006271	0.7015		Oribacterium sinus	38.0046	38.0017	38.0016	38.0005	0.002165
Leptotrichia trevisanii	0.01968	0.01379	0.01542	0.008083	0.7015		Leptotrichia trevisanii	39.0046	39.0017	39.0016	39.0005	0.00729
Lachnoanaerobaculum sp. OBRC5-5	0.0148	0.006873	0.01754	0.008947	0.7015		Lachnoanaerobaculum sp. OBRC5-5	40.0046	40.0017	40.0016	40.0005	0.00729
Brachyspira intermedia	0.01472	0.007667	0.01319	0.01266	0.7015		Brachyspira intermedia	41.0046	41.0017	41.0016	41.0005	0.002141
Sinomicrobium sp. N-1-3-6	0.01386	0.01682	0.01196	0.007964	0.7015		Sinomicrobium sp. N-1-3-6	42.0046	42.0017	42.0016	42.0005	0.002165
Desulfitobacterium sp. LBE	0.007605	0.003279	0.009446	0.004988	0.7015		Desulfitobacterium sp. LBE	43.0046	43.0017	43.0016	43.0005	0.00729
Niabella ginsenosidivorans	0.004844	0.002737	0.005473	0.002807	0.7015		Niabella ginsenosidivorans	44.0046	44.0017	44.0016	44.0005	0.002165
uncultured bacterium Contigcl 8	0.002845	0.002408	0.003891	0.00602	0.7015		uncultured bacterium Contigcl 8	45.0046	45.0017	45.0016	45.0005	0.006065
Flavihumibacter petaseus	0.003195	0.003077	0.00267	0.002534	0.7015		Flavihumibacter petaseus	46.0046	46.0017	46.0016	46.0005	0.001711
Psychrobacillus glaciei	0.001929	0.001413	0.002728	0.002741	0.7015		Psychrobacillus glaciei	47.0046	47.0017	47.0016	47.0005	0.002962
Flavobacterium caeni	0.001381	0.0007531	0.001404	0.001094	0.7015		Flavobacterium caeni	48.0046	48.0017	48.0016	48.0005	0.004477
Bacteroidales bacterium WCE2008	4.456	1.241	4.344	1.306	0.6093		Bacteroidales bacterium WCE2008	49.0046	49.0017	49.0016	49.0005	0.00729
uncultured bacterium fosmid pJB89E1	0.1994	0.0438	0.2338	0.07057	0.6093		uncultured bacterium fosmid pJB89E1	50.0046	50.0017	50.0016	50.0005	0.004938
Eubacterium siraeum CAG:80	0.178	0.06582	0.1909	0.1634	0.6093		Eubacterium siraeum CAG:80	51.0046	51.0017	51.0016	51.0005	0.00729
Lactobacillus ruminis	0.1096	0.04138	0.1298	0.0646	0.6093		Lactobacillus ruminis	52.0046	52.0017	52.0016	52.0005	0.00729
Parabacteroides chartae	0.09585	0.04957	0.1284	0.07069	0.6093		Parabacteroides chartae	53.0046	53.0017	53.0016	53.0005	0.004938
uncultured bacterium Ad 125 H07 contig1	0.01604	0.005	0.01514	0.001932	0.6093		uncultured bacterium Ad 125 H07 contig1	54.0046	54.0017	54.0016	54.0005	0.002165
Chitinophagaceae bacterium PMP191F	0.00645	0.002237	0.007549	0.003982	0.6093		Chitinophagaceae bacterium PMP191F	55.0046	55.0017	55.0016	55.0005	0.003435
Acetoanaerobium sticklandii	0.006236	0.001433	0.00767	0.004193	0.6093		Acetoanaerobium sticklandii	56.0046	56.0017	56.0016	56.0005	0.00729
Lacinutrix himadriensis	0.008171	0.007905	0.002443	0.001226	0.6093		Lacinutrix himadriensis	57.0046	57.0017	57.0016	57.0005	0.00475
uncultured bacterium Contig1468 n 1482 cl	0.002797	0.002351	0.005058	0.004083	0.6093		uncultured bacterium Contig1468 n 1482 cl	58.0046	58.0017	58.0016	58.0005	0.002069
Cellulophaga lytica	0.00221	0.001992	0.004568	0.006354	0.6093		Cellulophaga lytica	59.0046	59.0017	59.0016	59.0005	0.006065
Odoribacter sp. AF21-41	0.003372	0.002281	0.002832	0.0007186	0.6093		Odoribacter sp. AF21-41	60.0046	60.0017	60.0016	60.0005	0.002165
Flavobacterium sp. T13	0.002641	0.001323	0.002358	0.00191	0.6093		Flavobacterium sp. T13	61.0046	61.0017	61.0016	61.0005	0.00729
Paenibacillus paridis	0.002313	0.001048	0.002503	0.001597	0.6093		Paenibacillus paridis	62.0046	62.0017	62.0016	62.0005	0.004938
Microlunatus soli	0.0018	0.001048	0.002912	0.002695	0.6093		Microlunatus soli	63.0046	63.0017	63.0016	63.0005	0.001058
uncultured bacterium Contigcl 6	0.002156	0.001903	0.002326	0.001163	0.6093		uncultured bacterium Contigcl 6	64.0046	64.0017	64.0016	64.0005	0.006662
Robertkochia marina	0.002173	0.001449	0.001638	0.0007124	0.6093		Robertkochia marina	65.0046	65.0017	65.0016	65.0005	0.001058
Treponema bryantii	17.99	5.802	15.57	7.335	0.5229		Treponema bryantii	66.0046	66.0017	66.0016	66.0005	0.004938
Treponema succinifaciens	3.204	1.239	3.743	1.724	0.5229		Treponema succinifaciens	67.0046	67.0017	67.0016	67.0005	0.003295
Treponema sp. JC4	2.636	0.5551	2.071	1.041	0.5229		Treponema sp. JC4	68.0046	68.0017	68.0016	68.0005	0.004938
Faecalibacterium sp. CAG:74	1.5	1.628	0.9291	0.5847	0.5229		Faecalibacterium sp. CAG:74	69.0046	69.0017	69.0016	69.0005	0.002165
Oscillibacter ruminantium	0.2864	0.07104	0.4887	0.3795	0.5229		Oscillibacter ruminantium	70.0046	70.0017	70.0016	70.0005	0.004938
unclassified g Treponema	0.2924	0.06191	0.2517	0.1006	0.5229		unclassified g Treponema	71.0046	71.0017	71.0016	71.0005	0.003295
uncultured bacterium LAB20	0.04762	0.01938	0.04283	0.01095	0.5229		uncultured bacterium LAB20	72.0046	72.0017	72.0016	72.0005	0.00729
Clostridiales bacterium COT073 COT-073	0.03377	0.01007	0.03966	0.01587	0.5229		Clostridiales bacterium COT073 COT-073	73.0046	73.0017	73.0016	73.0005	0.002165
Spirochaetes bacterium ADurb.Bin269	0.03325	0.0142	0.02772	0.01468	0.5229		Spirochaetes bacterium ADurb.Bin269	74.0046	74.0017	74.0016	74.0005	0.004938
Clostridia bacterium UC5.1-1E11	0.01158	0.003431	0.01476	0.007097	0.5229		Clostridia bacterium UC5.1-1E11	75.0046	75.0017	75.0016	75.0005	0.003295
Chitinophaga pinensis	0.01255	0.00543	0.01024	0.007207	0.5229		Chitinophaga pinensis	76.0046	76.0017	76.0016	76.0005	0.00729
Spirosoma rigui	0.01415	0.01299	0.006469	0.00308	0.5229		Spirosoma rigui	77.0046	77.0017	77.0016	77.0005	0.00729
Maribacter sp. 4G9	0.01077	0.008966	0.003482	0.001613	0.5229		Maribacter sp. 4G9	78.0046	78.0017	78.0016	78.0005	0.002165
Flavobacterium branchiophilum	0.003852	0.002174	0.004492	0.002723	0.5229		Flavobacterium branchiophilum	79.0046	79.0017	79.0016	79.0005	0.00729
Carnobacterium alterfunditum	0.002267	0.001268	0.003016	0.001226	0.5229		Carnobacterium alterfunditum	80.0046	80.0017	80.0016	80.0005	0.002165
Adhaeribacter sp. HMF7605	0.002472	0.001582	0.001945	0.001436	0.5229		Adhaeribacter sp. HMF7605	81.0046	81.0017	81.0016	81.0005	0.00729
Spirochaetes bacterium GWF1 51 8	0.001515	0.0005323	0.001346	0.0008936	0.5229		Spirochaetes bacterium GWF1 51 8	82.0046	82.0017	82.0016	82.0005	0.002141
Mucilaginibacter sp. OK283	0.001145	0.0009318	0.001397	0.0007569	0.5229		Mucilaginibacter sp. OK283	83.0046	83.0017	83.0016	83.0005	0.003159
Lactobacillus sharpeae	0.0008505	0.0005797	0.001246	0.0008413	0.5229		Lactobacillus sharpeae	84.0046	84.0017	84.0016	84.0005	0.00729
unclassified g Yersinia f Yersiniaceae	0.0006669	0.0007475	0.000693	0.0004366	0.5229		unclassified g Yersinia f Yersiniaceae	85.0046	85.0017	85.0016	85.0005	0.00896
Treponema pectinovorum	1.852	0.5623	1.548	0.7202	0.4433		Treponema pectinovorum	86.0046	86.0017	86.0016	86.0005	0.002165
Firmicutes bacterium ADurb.Bin467	0.3339	0.2866	0.4479	0.2852	0.4433		Firmicutes bacterium ADurb.Bin467	87.0046	87.0017	87.0016	87.0005	0.00729
Spirochaetes bacterium ADurb.Bin133	0.01767	0.008961	0.01469	0.005037	0.4433		Spirochaetes bacterium ADurb.Bin133	88.0046	88.0017	88.0016	88.0005	0.003295
Algoriphagus aquimarinus	0.01476	0.004956	0.01148	0.007383	0.4433		Algoriphagus aquimarinus	89.0046	89.0017	89.0016	89.0005	0.003722
Lentisphaerae bacterium RIFOXYA12 64 32	0.00767	0.001713	0.01113	0.005863	0.4433		Lentisphaerae bacterium RIFOXYA12 64 32	90.0046	90.0017	90.0016	90.0005	0.00729
Desulfonauticus sp. 38 4375	0.006429	0.002778	0.01034	0.007334	0.4433		Desulfonauticus sp. 38 4375	91.0046	91.0017	91.0016	91.0005	0.002165
Albibacterium bauzanense	0.01036	0.009135	0.003546	0.002192	0.4433		Albibacterium bauzanense	92.0046	92.0017	92.0016	92.0005	0.00729
Salinispira pacifica	0.007193	0.002707	0.005736	0.001359	0.4433		Salinispira pacifica	93.0046	93.0017	93.0016	93.0005	0.00729
Paenibacillus sp. 14171R-81	0.005076	0.002782	0.006214	0.003516	0.4433		Paenibacillus sp. 14171R-81	94.0046	94.0017	94.0016	94.0005	0.00729
Clostridiales bacterium PH28 bin88	0.004274	0.002233	0.006293	0.003894	0.4433		Clostridiales bacterium PH28 bin88	95.0046	95.0017	95.0016	95.0005	0.003295
Candidatus Jettenia ecosi	0.003999	0.002246	0.002961	0.001239	0.4433		Candidatus Jettenia ecosi	96.0046	96.0017	96.0016	96.0005	0.00729
Flammeovirga pacifica	0.00397	0.002188	0.002853	0.001446	0.4433		Flammeovirga pacifica	97.0046	97.0017	97.0016	97.0005	0.002141
Terrimicrobium sacchariphilum	0.001539	0.0009725	0.002561	0.001789	0.4433		Terrimicrobium sacchariphilum	98.0046	98.0017	98.0016	98.0005	0.006662
Rheinheimera sp. A13L	0.001815	0.001624	0.001205	0.001136	0.4433		Rheinheimera sp. A13L	99.0046	99.0017	99.0016	99.0005	0.00896
Leptonema illini	0.001332	0.0008752	0.0008938	0.0007951	0.4433		Leptonema illini	100.005	100.002	100.002	100.001	0.00265
Candidatus Sulfopaludibacter sp. SbA3	0.001146	0.0007875	0.0007675	0.000394	0.4433		Candidatus Sulfopaludibacter sp. SbA3	101.005	101.002	101.002	101.001	0.004891
Fibrobacter sp. UWH8	0.02629	0.01148	0.03829	0.03317	0.3711		Fibrobacter sp. UWH8	102.005	102.002	102.002	102.001	0.002165
Spirochaetes bacterium GWE1 32 154	0.02128	0.00651	0.02045	0.01768	0.3711		Spirochaetes bacterium GWE1 32 154	103.005	103.002	103.002	103.001	0.002165
Bacteroidetes bacterium GWF2 49 14	0.01341	0.009926	0.009315	0.004762	0.3711		Bacteroidetes bacterium GWF2 49 14	104.005	104.002	104.002	104.001	0.00729
Fluviicola sp. SGL-29	0.008525	0.004964	0.005862	0.003813	0.3711		Fluviicola sp. SGL-29	105.005	105.002	105.002	105.001	0.006662
Bacteroidetes bacterium GWF2 29 10	0.005634	0.004552	0.006245	0.002325	0.3711		Bacteroidetes bacterium GWF2 29 10	106.005	106.002	106.002	106.001	0.00729
Desulfatiglans sp.	0.003537	0.0008449	0.005275	0.003021	0.3711		Desulfatiglans sp.	107.005	107.002	107.002	107.001	0.002141
Myxococcaceae bacterium	0.002934	0.001485	0.003724	0.001711	0.3711		Myxococcaceae bacterium	108.005	108.002	108.002	108.001	0.00326
uncultured bacterium Contig1756	0.002267	0.00219	0.001685	0.001607	0.3711		uncultured bacterium Contig1756	109.005	109.002	109.002	109.001	0.002165
Maribacter sp. 1 2014MBL MicDiv	0.0009372	0.0006605	0.0019	0.00188	0.3711		Maribacter sp. 1 2014MBL MicDiv	110.005	110.002	110.002	110.001	0.007036
Chryseobacterium sp. Leaf404	0.001417	0.001736	0.000977	0.0003561	0.3711		Chryseobacterium sp. Leaf404	111.005	111.002	111.002	111.001	0.006662
Treponema pedis	0.271	0.05458	0.2143	0.08488	0.3067		Treponema pedis	112.005	112.002	112.002	112.001	0.00729
Parabacteroides sp. 52	0.1029	0.05379	0.1355	0.05498	0.3067		Parabacteroides sp. 52	113.005	113.002	113.002	113.001	0.00729
Porphyromonas sp. oral taxon 278	0.02193	0.008351	0.0318	0.01824	0.3067		Porphyromonas sp. oral taxon 278	114.005	114.002	114.002	114.001	0.004938
uncultured bacterium Contigcl 1542	0.02044	0.02537	0.02243	0.01658	0.3067		uncultured bacterium Contigcl 1542	115.005	115.002	115.002	115.001	0.003295
Candidatus Hydrogenedens sp.	0.01068	0.003095	0.01219	0.003823	0.3067		Candidatus Hydrogenedens sp.	116.005	116.002	116.002	116.001	0.004938
Bacteroidetes bacterium HGW-Bacteroidetes-20	0.007869	0.00257	0.01116	0.005625	0.3067		Bacteroidetes bacterium HGW-Bacteroidetes-20	117.005	117.002	117.002	117.001	0.00729
Sediminibacterium sp. WSJ-3	0.01167	0.01073	0.003746	0.002946	0.3067		Sediminibacterium sp. WSJ-3	118.005	118.002	118.002	118.001	0.00729
Bacteroidetes bacterium CG18 big fil WC 8 21 14 2 50 41 14	0.005458	0.002048	0.00953	0.008058	0.3067		Bacteroidetes bacterium CG18 big fil WC 8 21 14 2 50 41 14	119.005	119.002	119.002	119.001	0.001414
Ignatzschineria indica	0.005671	0.00254	0.00446	0.002713	0.3067		Ignatzschineria indica	120.005	120.002	120.002	120.001	0.00729
Treponema sp. GWC1 61 84	0.004418	0.001805	0.003516	0.002176	0.3067		Treponema sp. GWC1 61 84	121.005	121.002	121.002	121.001	0.002165
Aquirufa nivalisilvae	0.004351	0.002528	0.002871	0.001536	0.3067		Aquirufa nivalisilvae	122.005	122.002	122.002	122.001	0.004938
Desulfovibrio sp. X2	0.003514	0.001762	0.002667	0.001358	0.3067		Desulfovibrio sp. X2	123.005	123.002	123.002	123.001	0.00729
Bacillus sp. B1-b2	0.002586	0.001754	0.003307	0.00119	0.3067		Bacillus sp. B1-b2	124.005	124.002	124.002	124.001	0.003295
Tenericutes bacterium GWC2 34 14	0.002674	0.001188	0.00221	0.001668	0.3067		Tenericutes bacterium GWC2 34 14	125.005	125.002	125.002	125.001	0.00729
uncultured Parabacteroides sp.	0.001999	0.001118	0.00251	0.001402	0.3067		uncultured Parabacteroides sp.	126.005	126.002	126.002	126.001	0.007036
Colwellia sp. MT41	0.0011	0.001831	0.0004747	0.0006012	0.3067		Colwellia sp. MT41	127.005	127.002	127.002	127.001	0.003722
Rikenellaceae bacterium	16.95	3.571	19.52	4.699	0.2502		Rikenellaceae bacterium	128.005	128.002	128.002	128.001	0.00729
Treponema sp. C6A8	2.833	0.5425	2.167	1.089	0.2502		Treponema sp. C6A8	129.005	129.002	129.002	129.001	0.004938
Methanobrevibacter thaueri	0.1769	0.1545	0.8693	1.332	0.2502		Methanobrevibacter thaueri	130.005	130.002	130.002	130.001	0.003295
Bacteroidetes bacterium ADurb.Bin013	0.2829	0.1174	0.3578	0.09425	0.2502		Bacteroidetes bacterium ADurb.Bin013	131.005	131.002	131.002	131.001	0.00729
Treponema sp. CETP13	0.2201	0.05995	0.1719	0.08043	0.2502		Treponema sp. CETP13	132.005	132.002	132.002	132.001	0.003295
Bacteroidetes bacterium GWE2 29 8	0.02464	0.005347	0.01823	0.007363	0.2502		Bacteroidetes bacterium GWE2 29 8	133.005	133.002	133.002	133.001	0.003295
uncultured bacterium fosmid pJB65E1	0.01081	0.006627	0.006734	0.004953	0.2502		uncultured bacterium fosmid pJB65E1	134.005	134.002	134.002	134.001	0.003295
Candidatus Moranbacteria bacterium GW2011 GWE1 35 17	0.01036	0.006422	0.005724	0.004146	0.2502		Candidatus Moranbacteria bacterium GW2011 GWE1 35 17	135.005	135.002	135.002	135.001	0.004938
Verrucomicrobia bacterium IMCC26134	0.005675	0.00267	0.01004	0.005516	0.2502		Verrucomicrobia bacterium IMCC26134	136.005	136.002	136.002	136.001	0.003295
Methanosarcina acetivorans	0.008294	0.003407	0.005648	0.002393	0.2502		Methanosarcina acetivorans	137.005	137.002	137.002	137.001	0.00729
Bacteroides sp. SM23 62 1	0.003346	0.001972	0.007312	0.006054	0.2502		Bacteroides sp. SM23 62 1	138.005	138.002	138.002	138.001	0.002165
Chitinophagaceae bacterium YG09	0.003775	0.001496	0.004856	0.0009305	0.2502		Chitinophagaceae bacterium YG09	139.005	139.002	139.002	139.001	0.00326
Peribacillus deserti	0.00191	0.00127	0.001315	0.001504	0.2502		Peribacillus deserti	140.005	140.002	140.002	140.001	0.006065
Geobacter sp. DSM 2909	0.001664	0.001087	0.001274	0.001606	0.2502		Geobacter sp. DSM 2909	141.005	141.002	141.002	141.001	0.00475
unclassified g Methanobrevibacter	0.601	0.5806	1.708	1.679	0.2013		unclassified g Methanobrevibacter	142.005	142.002	142.002	142.001	0.00729
Treponema sp. OMZ 804	0.1746	0.04445	0.1313	0.06324	0.2013		Treponema sp. OMZ 804	143.005	143.002	143.002	143.001	0.002165
unclassified g Dehalobacter	0.02834	0.007394	0.04069	0.01684	0.2013		unclassified g Dehalobacter	144.005	144.002	144.002	144.001	0.004938
uncultured bacterium Contig160	0.01713	0.01103	0.03164	0.02906	0.2013		uncultured bacterium Contig160	145.005	145.002	145.002	145.001	0.004938
Prolixibacter bellariivorans	0.01586	0.007389	0.01168	0.003382	0.2013		Prolixibacter bellariivorans	146.005	146.002	146.002	146.001	0.002165
Niastella yeongjuensis	0.008695	0.004788	0.01196	0.004654	0.2013		Niastella yeongjuensis	147.005	147.002	147.002	147.001	0.004891
Ruminococcaceae bacterium TF06-43	0.003741	0.001898	0.01414	0.0209	0.2013		Ruminococcaceae bacterium TF06-43	148.005	148.002	148.002	148.001	0.004938
Akkermansia sp. 54 46	0.00358	0.002386	0.005033	0.002728	0.2013		Akkermansia sp. 54 46	149.005	149.002	149.002	149.001	0.002165
Nitritalea halalkaliphila	0.003285	0.001839	0.004653	0.002269	0.2013		Nitritalea halalkaliphila	150.005	150.002	150.002	150.001	0.00326
Paenibacillus qinlingensis	0.00264	0.002104	0.003496	0.001989	0.2013		Paenibacillus qinlingensis	151.005	151.002	151.002	151.001	0.003295
Chryseobacterium sp. ERMR1:04	0.001688	0.001196	0.002731	0.001471	0.2013		Chryseobacterium sp. ERMR1:04	152.005	152.002	152.002	152.001	0.007036
Abiotrophia defectiva	0.00102	0.001055	0.002344	0.002116	0.2013		Abiotrophia defectiva	153.005	153.002	153.002	153.001	0.004891
Carnobacterium sp. 17-4	0.001009	0.0008073	0.001975	0.001999	0.2013		Carnobacterium sp. 17-4	154.005	154.002	154.002	154.001	0.007036
uncultured bacterium Contig3a	0.001638	0.001289	0.00109	0.001395	0.2013		uncultured bacterium Contig3a	155.005	155.002	155.002	155.001	0.009504
Seleniivibrio woodruffii	0.001037	0.0006941	0.0005882	0.000443	0.2013		Seleniivibrio woodruffii	156.005	156.002	156.002	156.001	0.006662
Bacteroidales bacterium WCE2004	5.043	1.919	6.458	2.188	0.1599		Bacteroidales bacterium WCE2004	157.005	157.002	157.002	157.001	0.004938
Treponema brennaborense	1.326	0.7823	0.7678	0.443	0.1599		Treponema brennaborense	158.005	158.002	158.002	158.001	0.003295
Firmicutes bacterium CAG:145	0.3049	0.1832	0.559	0.442	0.1599		Firmicutes bacterium CAG:145	159.005	159.002	159.002	159.001	0.003295
Fibrobacter sp. UWR4	0.01809	0.006596	0.01339	0.00477	0.1599		Fibrobacter sp. UWR4	160.005	160.002	160.002	160.001	0.003295
Ochrovirga pacifica	0.007966	0.005252	0.004501	0.002946	0.1599		Ochrovirga pacifica	161.005	161.002	161.002	161.001	0.006662
Synergistetes bacterium HGW-Synergistetes-1	0.001785	0.0009563	0.003097	0.002103	0.1599		Synergistetes bacterium HGW-Synergistetes-1	162.005	162.002	162.002	162.001	0.007226
[Flexibacter] sp. ATCC 35208	0.0009516	0.0004947	0.001627	0.0008001	0.1599		[Flexibacter] sp. ATCC 35208	163.005	163.002	163.002	163.001	0.001711
Bifidobacterium goeldii	0.0007174	0.0005407	0.001806	0.001858	0.1599		Bifidobacterium goeldii	164.005	164.002	164.002	164.001	0.00729
Firmicutes bacterium AM41-11	0.0004306	0.0004765	0.0006865	0.0005306	0.1599		Firmicutes bacterium AM41-11	165.005	165.002	165.002	165.001	0.003295
Treponema saccharophilum	1.692	0.2463	1.238	0.5792	0.1252		Treponema saccharophilum	166.005	166.002	166.002	166.001	0.004938
Firmicutes bacterium CAG:129	0.3597	0.1493	1.345	1.563	0.1252		Firmicutes bacterium CAG:129	167.005	167.002	167.002	167.001	0.004938
Firmicutes bacterium CAG:176	0.1108	0.042	0.3477	0.3908	0.1252		Firmicutes bacterium CAG:176	168.005	168.002	168.002	168.001	0.004938
Oscillospiraceae bacterium VE202-24	0.07727	0.02219	0.1506	0.138	0.1252		Oscillospiraceae bacterium VE202-24	169.005	169.002	169.002	169.001	0.00729
Smithella sp.	0.03205	0.007412	0.04831	0.02199	0.1252		Smithella sp.	170.005	170.002	170.002	170.001	0.002165
Desulfitibacter alkalitolerans	0.007785	0.003781	0.0135	0.006852	0.1252		Desulfitibacter alkalitolerans	171.005	171.002	171.002	171.001	0.004938
Salinicoccus qingdaonensis	0.01083	0.008699	0.003004	0.002128	0.1252		Salinicoccus qingdaonensis	172.005	172.002	172.002	172.001	0.002165
Ruminococcaceae bacterium R-25	0.003898	0.001738	0.008305	0.005649	0.1252		Ruminococcaceae bacterium R-25	173.005	173.002	173.002	173.001	0.004938
Chitinophaga sp. CF118	0.003692	0.001656	0.006459	0.005009	0.1252		Chitinophaga sp. CF118	174.005	174.002	174.002	174.001	0.002165
Owenweeksia hongkongensis	0.002273	0.001599	0.007352	0.008214	0.1252		Owenweeksia hongkongensis	175.005	175.002	175.002	175.001	0.006354
Leptospira vanthielii	0.005341	0.00458	0.002704	0.003404	0.1252		Leptospira vanthielii	176.005	176.002	176.002	176.001	0.009764
Pseudoflavonifractor sp. BIOML-A8	0.002323	0.001246	0.003451	0.001734	0.1252		Pseudoflavonifractor sp. BIOML-A8	177.005	177.002	177.002	177.001	0.00326
Capnocytophaga sp. oral taxon 380	0.004421	0.003347	0.00135	0.0008936	0.1252		Capnocytophaga sp. oral taxon 380	178.005	178.002	178.002	178.001	0.002069
Flavobacterium sp. LB1R34	0.002006	0.001678	0.002694	0.001162	0.1252		Flavobacterium sp. LB1R34	179.005	179.002	179.002	179.001	0.006662
Thermoanaerobacter mathranii	0.001312	0.001183	0.0006135	0.0004485	0.1252		Thermoanaerobacter mathranii	180.005	180.002	180.002	180.001	0.004477
