# Supplementary material for: Interactions between gut microbes and host promote degradation of various fiber components in Meishan pigs
Source: mSystems. 2025 Jan 28;10(2):e01500-24. doi: 10.1128/msystems.01500-24 (PMC11834408; doi:10.1128/msystems.01500-24)
Supplement: Table S4 — The names of 181 candidate species-level microbes corresponding to the microbial numbers. [file msystems.01500-24-s0006.xlsx]

## Sheet: Sheet1
Number in Figure 3	Species names
microbe_1	Treponema bryantii
microbe_2	Rikenellaceae bacterium
microbe_3	Treponema sp.
microbe_4	Bacteroidales bacterium WCE2004
microbe_5	Bacteroidales bacterium WCE2008
microbe_6	Treponema succinifaciens
microbe_7	Bacteroides sp. CAG:1060 57 27
microbe_8	Treponema sp. C6A8
microbe_9	Alistipes sp. CAG:435
microbe_10	Treponema sp. JC4
microbe_11	Alistipes sp. CAG:514
microbe_12	Treponema pectinovorum
microbe_13	Treponema saccharophilum
microbe_14	Faecalibacterium sp. CAG:74 58 120
microbe_15	unclassified g Methanobrevibacter
microbe_16	Treponema brennaborense
microbe_17	Faecalibacterium sp. CAG:74
microbe_18	Treponema denticola
microbe_19	Firmicutes bacterium CAG:129
microbe_20	Methanobrevibacter thaueri
microbe_21	Firmicutes bacterium CAG:145
microbe_22	Firmicutes bacterium ADurb.Bin467
microbe_23	Oscillibacter ruminantium
microbe_24	Bacteroidetes bacterium ADurb.Bin013
microbe_25	unclassified g Treponema
microbe_26	Treponema pedis
microbe_27	Treponema sp. CETP13
microbe_28	uncultured bacterium fosmid pJB89E1
microbe_29	Firmicutes bacterium CAG:176
microbe_30	Clostridium sp. SCN 57-10
microbe_31	Treponema sp. OMZ 804
microbe_32	Eubacterium siraeum CAG:80
microbe_33	uncultured bacterium pUR16A2
microbe_34	Parabacteroides sp. 52
microbe_35	Oscillospiraceae bacterium VE202-24
microbe_36	Lactobacillus ruminis
microbe_37	Parabacteroides chartae
microbe_38	uncultured bacterium Contigcl 1539
microbe_39	uncultured bacterium LAB20
microbe_40	Bacteroidetes bacterium ADurb.Bin012
microbe_41	Smithella sp.
microbe_42	Clostridiales bacterium COT073 COT-073
microbe_43	Spirochaetes bacterium ADurb.Bin269
microbe_44	unclassified g Dehalobacter
microbe_45	Fibrobacter sp. UWH8
microbe_46	Porphyromonas sp. oral taxon 278
microbe_47	Spirochaetes bacterium GWE1 32 154
microbe_48	Bacteroidetes bacterium GWE2 29 8
microbe_49	uncultured bacterium Contig160
microbe_50	Oribacterium sinus
microbe_51	Eubacterium sp. AF34-35BH
microbe_52	Absiella sp. AM54-8XD
microbe_53	uncultured bacterium Contigcl 1542
microbe_54	Alistipes sp. AM16-43
microbe_55	Spirochaetes bacterium ADurb.Bin133
microbe_56	uncultured bacterium fosmid pJB84D8
microbe_57	Fibrobacter sp. UWR4
microbe_58	Leptotrichia trevisanii
microbe_59	uncultured bacterium Ad 125 H07 contig1
microbe_60	Lachnoanaerobaculum sp. OBRC5-5
microbe_61	Prolixibacter bellariivorans
microbe_62	Brachyspira intermedia
microbe_63	Algoriphagus aquimarinus
microbe_64	Spirochaeta cellobiosiphila
microbe_65	Clostridia bacterium UC5.1-1E11
microbe_66	Sinomicrobium sp. N-1-3-6
microbe_67	Culturomica sp.
microbe_68	Candidatus Hydrogenedens sp.
microbe_69	Chitinophaga pinensis
microbe_70	Bacteroidetes bacterium GWF2 49 14
microbe_71	candidate division CPR3 bacterium
microbe_72	Desulfitibacter alkalitolerans
microbe_73	Niastella yeongjuensis
microbe_74	Spirosoma rigui
microbe_75	Bacteroidetes bacterium HGW-Bacteroidetes-20
microbe_76	Lentisphaerae bacterium RIFOXYA12 64 32
microbe_77	Coraliomargarita sp. CAG:312
microbe_78	uncultured bacterium fosmid pJB65E1
microbe_79	Candidatus Moranbacteria bacterium GW2011 GWE1 35 17
microbe_80	Desulfonauticus sp. 38 4375
microbe_81	Ruminococcaceae bacterium TF06-43
microbe_82	Desulfitobacterium sp. LBE
microbe_83	Verrucomicrobia bacterium IMCC26134
microbe_84	Sediminibacterium sp. WSJ-3
microbe_85	Spirochaetaceae bacterium 4572 59
microbe_86	Maribacter sp. 4G9
microbe_87	Rufibacter ruber
microbe_88	Methanosarcina acetivorans
microbe_89	Fluviicola sp. SGL-29
microbe_90	Salinicoccus qingdaonensis
microbe_91	Bacteroidetes bacterium CG18 big fil WC 8 21 14 2 50 41 14
microbe_92	Salinispira pacifica
microbe_93	Acetoanaerobium sticklandii
microbe_94	Albibacterium bauzanense
microbe_95	Paenibacillus sp. SYSU G01003
microbe_96	Chitinophagaceae bacterium PMP191F
microbe_97	Ochrovirga pacifica
microbe_98	Ruminococcaceae bacterium R-25
microbe_99	Bacteroidetes bacterium GWF2 29 10
microbe_100	Geobacillus sp. MR
microbe_101	Bacteroides sp. SM23 62 1
microbe_102	Paenibacillus sp. 14171R-81
microbe_103	Lacinutrix himadriensis
microbe_104	Ignatzschineria indica
microbe_105	Dyadobacter psychrophilus
microbe_106	Clostridiales bacterium PH28 bin88
microbe_107	Niabella ginsenosidivorans
microbe_108	Desulfatiglans sp.
microbe_109	Owenweeksia hongkongensis
microbe_110	Chitinophaga sp. CF118
microbe_111	Chitinophagaceae bacterium YG09
microbe_112	Treponema sp. GWC1 61 84
microbe_113	Chloroflexi bacterium ADurb.Bin344
microbe_114	Hymenobacter psychrotolerans
microbe_115	Flavobacterium branchiophilum
microbe_116	uncultured bacterium Contig17
microbe_117	uncultured bacterium Contig90
microbe_118	Nitritalea halalkaliphila
microbe_119	Akkermansia sp. 54 46
microbe_120	Leptospira vanthielii
microbe_121	uncultured bacterium Contig1468 n 1482 cl
microbe_122	Candidatus Jettenia ecosi
microbe_123	Aquirufa nivalisilvae
microbe_124	Methylophaga aminisulfidivorans
microbe_125	Flammeovirga pacifica
microbe_126	Mucilaginibacter sp. SG564
microbe_127	Myxococcaceae bacterium
microbe_128	Odoribacter sp. AF21-41
microbe_129	Cellulophaga lytica
microbe_130	uncultured bacterium Contigcl 8
microbe_131	Capnocytophaga sp. oral taxon 380
microbe_132	Pseudoflavonifractor sp. BIOML-A8
microbe_133	Desulfovibrio sp. X2
microbe_134	Paenibacillus qinlingensis
microbe_135	Paenibacillus sp. URHA0014
microbe_136	Bacillus sp. B1-b2
microbe_137	Flavobacterium sp. LB1R34
microbe_138	Flavihumibacter petaseus
microbe_139	Flavobacterium sp. T13
microbe_140	Tenericutes bacterium GWC2 34 14
microbe_141	Carnobacterium alterfunditum
microbe_142	Synergistetes bacterium HGW-Synergistetes-1
microbe_143	Microlunatus soli
microbe_144	uncultured Parabacteroides sp.
microbe_145	Paenibacillus paridis
microbe_146	Adhaeribacter sp. HMF7605
microbe_147	Psychrobacillus glaciei
microbe_148	uncultured bacterium Contigcl 6
microbe_149	Peptoniphilus pacaensis
microbe_150	Aequorivita sp. H23M31
microbe_151	Chryseobacterium sp. ERMR1:04
microbe_152	Robertkochia marina
microbe_153	Terrimicrobium sacchariphilum
microbe_154	uncultured bacterium Contig1756
microbe_155	Actinotalea fermentans
microbe_156	Flavobacterium caeni
microbe_157	Bacillus sp. CGMCC 1.16541
microbe_158	Peribacillus deserti
microbe_159	Spirochaetes bacterium GWF1 51 8
microbe_160	Maribacter sp. 1 2014MBL MicDiv
microbe_161	Rheinheimera sp. A13L
microbe_162	Chryseobacterium sp. Leaf404
microbe_163	Abiotrophia defectiva
microbe_164	Geobacter sp. DSM 2909
microbe_165	Rubritalea profundi
microbe_166	Carnobacterium sp. 17-4
microbe_167	[Flexibacter] sp. ATCC 35208
microbe_168	Mucilaginibacter sp. OK283
microbe_169	uncultured bacterium Contig3a
microbe_170	Leptonema illini
microbe_171	Anoxybacillus sp. BCO1
microbe_172	Bifidobacterium goeldii
microbe_173	Lactobacillus sharpeae
microbe_174	Thermoanaerobacter mathranii
microbe_175	Candidatus Sulfopaludibacter sp. SbA3
microbe_176	Seleniivibrio woodruffii
microbe_177	Bacillus sp. (in: Bacteria)
microbe_178	Colwellia sp. MT41
microbe_179	unclassified g Yersinia f Yersiniaceae
microbe_180	Pedobacter soli
microbe_181	Firmicutes bacterium AM41-11
