# Supplementary material for: Interactions between gut microbes and host promote degradation of various fiber components in Meishan pigs
Source: mSystems. 2025 Jan 28;10(2):e01500-24. doi: 10.1128/msystems.01500-24 (PMC11834408; doi:10.1128/msystems.01500-24)
Supplement: Table S5 — The 52 upregulated genes in LW-10.5. [file msystems.01500-24-s0007.xlsx]

## Sheet: Sheet1
The 52 upregulated genes in the LW-10.5 group
Gene ID	names	log2FoldChange	P value	Padj	Description
ENSSSCG00000008115	MAL	1.588	< 0.000	0.008	Mal, t cell differentiation protein
ENSSSCG00000038188		1.486	< 0.000	0.017	None
ENSSSCG00000039627	TMEM200C	1.449	< 0.000	0.019	Transmembrane protein 200c
ENSSSCG00000048017		1.448	< 0.000	0.017	None
ENSSSCG00000023859	LRRTM1	1.437	< 0.000	0.017	Leucine rich repeat transmembrane neuronal 1
ENSSSCG00000015355	DGKB	1.421	< 0.000	0.02	Diacylglycerol kinase beta
ENSSSCG00000016403	VIPR2	1.417	< 0.000	0.02	Vasoactive intestinal peptide receptor 2
ENSSSCG00000030565	GRIA4	1.409	< 0.000	0.02	Glutamate ionotropic receptor ampa type subunit 4
ENSSSCG00000002730	CALB2	1.379	< 0.000	0.023	Calbindin 2
ENSSSCG00000038768	GPR37L1	1.369	< 0.000	0.025	G protein-coupled receptor 37 like 1
ENSSSCG00000033958	RYR3	1.359	< 0.000	0.025	Ryanodine receptor 3
ENSSSCG00000010370		1.343	< 0.000	0.022	Annexin a8
ENSSSCG00000006542	KCNN3	1.306	< 0.000	0.032	Potassium calcium-activated channel subfamily n member 3
ENSSSCG00000003758	CTBS	1.302	< 0.000	0.027	Chitobiase
ENSSSCG00000051274		1.296	< 0.000	0.032	None
ENSSSCG00000030217	COLGALT2	1.294	< 0.000	0.021	Collagen beta(1-o) galactosyltransferase 2
ENSSSCG00000000197	C1QL4	1.287	< 0.000	0.029	Complement c1q like 4
ENSSSCG00000003156	HRC	1.279	< 0.000	0.023	Histidine rich calcium binding protein
ENSSSCG00000037300	GRP	1.276	< 0.000	0.035	Gastrin releasing peptide
ENSSSCG00000004052	FNDC1	1.275	< 0.000	0.038	Fibronectin type iii domain containing 1
ENSSSCG00000029635	GRIN3B	1.275	< 0.000	0.036	Glutamate ionotropic receptor nmda type subunit 3b
ENSSSCG00000031796	RAB3C	1.273	< 0.000	0.033	Rab3c, member ras onco family
ENSSSCG00000005494	TNC	1.26	< 0.000	0.038	Tenascin c
ENSSSCG00000034266	CACNA1H	1.254	< 0.000	0.034	Calcium voltage-gated channel subunit alpha1 h
ENSSSCG00000004795	MEIS2	1.25	< 0.000	0.027	Meis homeobox 2
ENSSSCG00000022274	SLC18A3	1.249	< 0.000	0.04	Solute carrier family 18 member a3
ENSSSCG00000000791	PDZRN4	1.247	< 0.000	0.04	Pdz domain containing ring finger 4
ENSSSCG00000030680	TCF7	1.003	0.001	0.047	Transcription factor 7
ENSSSCG00000012699		1.233	0.001	0.043	Four and a half lim domains 1
ENSSSCG00000039522	SHISAL1	1.228	< 0.000	0.035	Shisa like 1
ENSSSCG00000004485	CD109	1.223	< 0.000	0.033	Cd109 molecule
ENSSSCG00000007949	SRL	1.22	0.001	0.043	Sarcalumenin
ENSSSCG00000022728	HOXC10	1.22	0.001	0.044	Homeobox c10
ENSSSCG00000048885		1.214	0.001	0.047	None
ENSSSCG00000012548	PWWP3B	1.213	< 0.000	0.038	Pwwp domain containing 3b
ENSSSCG00000040636	KRT80	1.209	0.001	0.041	Keratin 80
ENSSSCG00000033382		1.193	< 0.000	0.029	Mucin 5ac, oligomeric mucus/gel-forming
ENSSSCG00000006745	CASQ2	1.183	< 0.000	0.037	Calsequestrin 2
ENSSSCG00000016448	KCNH2	1.167	0.001	0.043	Potassium voltage-gated channel subfamily h member 2
ENSSSCG00000001498	BEND6	1.156	0.001	0.046	Ben domain containing 6
ENSSSCG00000001793	ADAMTSL3	1.152	< 0.000	0.038	Adamts like 3
ENSSSCG00000011527	CNTN4	1.139	< 0.000	0.032	Contactin 4
ENSSSCG00000039315	SOX10	1.132	< 0.000	0.038	Sry-box transcription factor 10
ENSSSCG00000031738		1.122	0.001	0.047	None
ENSSSCG00000041123		1.121	< 0.000	0.035	None
ENSSSCG00000039161	MEIS1	1.117	0.001	0.041	Meis homeobox 1
ENSSSCG00000008557	EMILIN1	1.107	< 0.000	0.03	Elastin microfibril interfacer 1
ENSSSCG00000015981	HOXD10	1.093	0.001	0.04	Homeobox d10
ENSSSCG00000023611	TNXB	1.076	0.001	0.048	Tenascin xb
ENSSSCG00000020976	CSRP1	1.069	0.001	0.046	Cysteine and glycine rich protein 1
ENSSSCG00000009222	SPARCL1	1.055	0.001	0.04	Sparc like 1
ENSSSCG00000011163	DIP2C	1.045	0.001	0.043	None
