# Supplementary material for: Interactions between gut microbes and host promote degradation of various fiber components in Meishan pigs
Source: mSystems. 2025 Jan 28;10(2):e01500-24. doi: 10.1128/msystems.01500-24 (PMC11834408; doi:10.1128/msystems.01500-24)
Supplement: Table S6 — The 114 downregulated genes in LW-10.5. [file msystems.01500-24-s0008.xlsx]

## Sheet: Sheet1
The 114 downregulated genes in the LW-10.5 group
Gene ID	names	log2FoldChange	P value	Padj	Description
ENSSSCG00000009517	GPR183	-1.003	0	0.04	G protein-coupled receptor 183
ENSSSCG00000023915	SLC2A4	-1.234	0.001	0.04	Solute carrier family 2 member 4
ENSSSCG00000013020	MAP4K2	-1.004	0	0.017	Mitogen-activated protein kinase kinase kinase kinase 2
ENSSSCG00000022448	CLNK	-1.007	0.001	0.046	Cytokine dependent hematopoietic cell linker
ENSSSCG00000002962	MAP4K1	-1.012	0	0.021	Mitogen-activated protein kinase kinase kinase kinase 1
ENSSSCG00000003088	APOE	-1.014	0.001	0.043	Apolipoprotein e
ENSSSCG00000034110		-1.023	0.001	0.043	None
ENSSSCG00000006382	SLAMF6	-1.024	< 0.000	0.025	Slam family member 6
ENSSSCG00000006380	SLAMF1	-1.025	< 0.000	0.038	Signaling lymphocytic activation molecule family member 1
ENSSSCG00000012643	SH2D1A	-1.028	< 0.000	0.031	Sh2 domain containing 1a
ENSSSCG00000021734	GPR174	-1.029	< 0.000	0.032	G protein-coupled receptor 174
ENSSSCG00000003212	NAPSA	-1.03	0.001	0.046	Napsin a aspartic peptidase
ENSSSCG00000040719	KIAA0040	-1.035	< 0.000	0.023	Kiaa0040
ENSSSCG00000011322	CCR1	-1.042	< 0.000	0.03	C-c motif chemokine receptor 1
ENSSSCG00000005311	CD72	-1.046	< 0.000	0.017	Cd72 molecule
ENSSSCG00000028875	HAVCR2	-1.05	< 0.000	0.031	Hepatitis a virus cellular receptor 2
ENSSSCG00000008794	RHOH	-1.053	< 0.000	0.025	Ras homolog family member h
ENSSSCG00000021576		-1.058	< 0.000	0.038	Cd83 molecule
ENSSSCG00000039300	IL27	-1.059	< 0.000	0.038	Interleukin 27
ENSSSCG00000006307	RCSD1	-1.059	< 0.000	0.017	Rcsd domain containing 1
ENSSSCG00000033684	CD79A	-1.06	< 0.000	0.025	Cd79a molecule
ENSSSCG00000033849	CD37	-1.06	< 0.000	0.021	Cd37 molecule
ENSSSCG00000014672		-1.061	< 0.000	0.036	None
ENSSSCG00000013553	VAV1	-1.063	< 0.000	0.017	Vav guanine nucleotide exchange factor 1
ENSSSCG00000006381	CD84	-1.07	< 0.000	0.019	Cd84 molecule
ENSSSCG00000037532	MNDA	-1.073	0.001	0.046	Myeloid cell nuclear differentiation antigen
ENSSSCG00000001787	IL16	-1.074	< 0.000	0.02	Interleukin 16
ENSSSCG00000006800	CD53	-1.076	< 0.000	0.017	Cd53 molecule
ENSSSCG00000012790	ARHGAP4	-1.082	< 0.000	0.025	Rho gtpase activating protein 4
ENSSSCG00000032474	CXCL10	-1.087	< 0.000	0.027	C-x-c motif chemokine ligand 10
ENSSSCG00000042372		-1.089	< 0.000	0.017	None
ENSSSCG00000003386	TNFRSF9	-1.094	< 0.000	0.019	Tnf receptor superfamily member 9
ENSSSCG00000040010	BCL2A1	-1.095	< 0.000	0.017	Bcl2 related protein a1
ENSSSCG00000024562	CCR6	-1.098	0.001	0.047	C-c motif chemokine receptor 6
ENSSSCG00000039416	CXCR4	-1.105	0.001	0.042	C-x-c motif chemokine receptor 4
ENSSSCG00000009874	RASAL1	-1.107	0.001	0.04	Ras protein activator like 1
ENSSSCG00000001097	RIPOR2	-1.108	< 0.000	0.021	Rho family interacting cell polarization regulator 2
ENSSSCG00000032355	LY86	-1.11	< 0.000	0.034	Lymphocyte antigen 86
ENSSSCG00000015656	FCMR	-1.11	< 0.000	0.037	Fc fragment of igm receptor
ENSSSCG00000038345	IKZF1	-1.11	< 0.000	0.025	Ikaros family zinc finger 1
ENSSSCG00000034390	CARD11	-1.115	< 0.000	0.017	Caspase recruitment domain family member 11
ENSSSCG00000009412	LCP1	-1.117	< 0.000	0.017	Lymphocyte cytosolic protein 1
ENSSSCG00000030172	CD40LG	-1.119	< 0.000	0.021	Cd40 ligand
ENSSSCG00000012446	P2RY10	-1.121	< 0.000	0.02	P2y receptor family member 10
ENSSSCG00000013474	S1PR4	-1.122	< 0.000	0.032	Sphingosine-1-phosphate receptor 4
ENSSSCG00000009148	LEF1	-1.126	< 0.000	0.04	Lymphoid enhancer binding factor 1
ENSSSCG00000021176	LPXN	-1.134	< 0.000	0.017	Leupaxin
ENSSSCG00000006456	FCRL1	-1.134	< 0.000	0.031	Fc receptor like 1
ENSSSCG00000025042	ICOS	-1.137	< 0.000	0.025	Inducible t cell costimulator
ENSSSCG00000009881	OAS2	-1.14	< 0.000	0.025	2'-5'-oligoadenylate synthetase 2
ENSSSCG00000035971	DUSP2	-1.141	< 0.000	0.025	Dual specificity phosphatase 2
ENSSSCG00000038055	CORO1A	-1.145	< 0.000	0.021	Coronin 1a
ENSSSCG00000040300	RGS13	-1.145	0.001	0.043	Regulator of g protein signaling 13
ENSSSCG00000016957	CD180	-1.148	< 0.000	0.021	Cd180 molecule
ENSSSCG00000001407		-1.149	< 0.000	0.027	None
ENSSSCG00000007007	IDO1	-1.15	< 0.000	0.021	Indoleamine 2,3-dioxygenase 1
ENSSSCG00000026742	BTK	-1.153	< 0.000	0.017	Bruton tyrosine kinase
ENSSSCG00000044584		-1.155	< 0.000	0.046	None
ENSSSCG00000009589	SYK	-1.156	< 0.000	0.022	Spleen associated tyrosine kinase
ENSSSCG00000035987	EHD3	-1.159	< 0.000	0.047	Eh domain containing 3
ENSSSCG00000032902	KLK7	-1.162	< 0.000	0.032	Kallikrein related peptidase 7
ENSSSCG00000017008	DOCK2	-1.163	< 0.000	0.017	Dedicator of cytokinesis 2
ENSSSCG00000013476	CELF5	-1.167	< 0.000	0.043	Cugbp elav-like family member 5
ENSSSCG00000025685	TP73	-1.167	< 0.000	0.022	Tumor protein p73
ENSSSCG00000023280	SULT2B1	-1.176	< 0.000	0.017	Sulfotransferase family 2b member 1
ENSSSCG00000017054	CYFIP2	-1.179	< 0.000	0.017	Cytoplasmic fmr1 interacting protein 2
ENSSSCG00000010509	PIK3AP1	-1.189	< 0.000	0.022	Phosphoinositide-3-kinase adaptor protein 1
ENSSSCG00000031476		-1.196	< 0.000	0.031	None
ENSSSCG00000007816	IL21R	-1.196	< 0.000	0.032	Interleukin 21 receptor
ENSSSCG00000006457	FCRL3	-1.203	< 0.000	0.025	Fc receptor like 3
ENSSSCG00000010076	ZNF70	-1.213	0.001	0.045	Zinc finger protein 70
ENSSSCG00000004158	IL22RA2	-1.214	< 0.000	0.039	Interleukin 22 receptor subunit alpha 2
ENSSSCG00000000983		-1.217	0.001	0.046	Interleukin 17 receptor e like
ENSSSCG00000023320	CYP3A29	-1.218	< 0.000	0.033	Cytochrome p450 family 3 subfamily a member 22
ENSSSCG00000031550	C1orf105	-1.219	0.001	0.043	Chromosome 9 c1orf105 homolog
ENSSSCG00000015016	POU2AF1	-1.222	< 0.000	0.017	Pou class 2 homeobox associating factor 1
ENSSSCG00000003331	TNFRSF4	-1.227	< 0.000	0.017	Tnf receptor superfamily member 4
ENSSSCG00000032612	MILR1	-1.231	< 0.000	0.008	Mast cell immunoglobulin like receptor 1
ENSSSCG00000021812		-1.234	< 0.000	0.038	Membrane spanning 4-domains a1
ENSSSCG00000031106	PLA2G2D	-1.241	< 0.000	0.023	Phospholipase a2 group iid
ENSSSCG00000036445		-1.245	< 0.000	0.038	C-x-c motif chemokine ligand 13
ENSSSCG00000035110	TRAV4	-1.248	< 0.000	0.04	T cell receptor alpha variable 4
ENSSSCG00000041127		-1.249	< 0.000	0.027	None
ENSSSCG00000015098	CXCR5	-1.25	< 0.000	0.038	C-x-c motif chemokine receptor 5
ENSSSCG00000006788	ADORA3	-1.254	< 0.000	0.017	Transmembrane and immunoglobulin domain containing 3
ENSSSCG00000026210		-1.259	< 0.000	0.02	Fc receptor like 5
ENSSSCG00000028561	CD28	-1.26	< 0.000	0.017	Cd28 molecule
ENSSSCG00000039214		-1.265	< 0.000	0.028	Interleukin 1 beta
ENSSSCG00000039706		-1.269	< 0.000	0.017	None
ENSSSCG00000017466	CCR7	-1.279	< 0.000	0.024	C-c motif chemokine receptor 7
ENSSSCG00000009240		-1.28	< 0.000	0.017	Placenta associated 8
ENSSSCG00000004109	ZC3H12D	-1.294	< 0.000	0.017	Zinc finger ccch-type containing 12d
ENSSSCG00000021511	GCSAM	-1.305	< 0.000	0.021	Germinal center associated signaling and motility
ENSSSCG00000039074	TNFRSF13C	-1.311	< 0.000	0.02	Tnf receptor superfamily member 13c
ENSSSCG00000017044	IL12B	-1.313	< 0.000	0.027	Interleukin 12b
ENSSSCG00000016832	IL7R	-1.317	< 0.000	0.017	Interleukin 7 receptor
ENSSSCG00000010077		-1.327	< 0.000	0.029	None
ENSSSCG00000008348	PLEK	-1.328	< 0.000	0.012	Pleckstrin
ENSSSCG00000017283	CD79B	-1.34	< 0.000	0.017	Cd79b molecule
ENSSSCG00000000184	DDN	-1.348	< 0.000	0.025	Dendrin
ENSSSCG00000024495		-1.351	< 0.000	0.008	None
ENSSSCG00000000563		-1.356	< 0.000	0.02	None
ENSSSCG00000011596	TRH	-1.361	< 0.000	0.025	Thyrotropin releasing hormone
ENSSSCG00000027568	BLK	-1.361	< 0.000	0.022	Blk proto-onco, src family tyrosine kinase
ENSSSCG00000002893	CD22	-1.364	< 0.000	0.017	Cd22 molecule
ENSSSCG00000015700	TMEM163	-1.373	< 0.000	0.02	Transmembrane protein 163
ENSSSCG00000017896	SCIMP	-1.38	< 0.000	0.017	Slp adaptor and csk interacting membrane protein
ENSSSCG00000032777	CXCL9	-1.397	< 0.000	0.008	C-x-c motif chemokine ligand 9
ENSSSCG00000001459	HLA-DOB	-1.417	< 0.000	0.008	Mhc class ii, do beta
ENSSSCG00000027849	CNR2	-1.438	< 0.000	0.017	Cannabinoid receptor 2
ENSSSCG00000002099		-1.447	< 0.000	0.008	None
ENSSSCG00000032019	DNASE1L3	-1.469	< 0.000	0.008	Deoxyribonuclease 1 like 3
ENSSSCG00000045502	WDFY4	-1.492	< 0.000	0.01	Wdfy family member 4
ENSSSCG00000013777	CLEC17A	-1.601	< 0.000	0.008	C-type lectin domain containing 17a
